# Supplementary material for: Mating Type Gene Homologues and Putative Sex Pheromone-Sensing Pathway in Arbuscular Mycorrhizal Fungi, a Presumably Asexual Plant Root Symbiont
Source: PLoS One. 2013 Nov 19;8(11):e80729. doi: 10.1371/journal.pone.0080729 (PMC3834313; doi:10.1371/journal.pone.0080729)
Supplement: Table S4 — Similarity matrix (in %) of fungal orthologs of Rhizopus oryzae TSP1 protein, among 15 fungal species. (XLS) [file pone.0080729.s006.xls]

## Sheet: Sheet1
Table S4 Similarity matrix (in %) of fungal orthologs of Rhizopus oryzae TSP1 protein, among 15 fungal species
	Aspergillus fumigatus	Candida albicans	Candida glabrata	Coccidoides immitis	Coprinopsis cinerea	Debaryomyces hansenii	Fusarium graminearum	Kluyveromyces lactis	Magnaporthe grisea	Neurospora crassa	Saccharomyces cerevisiae	Sclerotinia sclerotiorum	Yarrowia lipolytica	Rhizopus oryzae	Rhizophagus irregularis
Aspergillus fumigatus	ID
Candida albicans	56.4	ID
Candida glabrata	51.7	58.6	ID
Coccidoides immitis	72.2	58.9	52.6	ID
Coprinopsis cinerea	63	54.6	52.6	64.1	ID
Debaryomyces hansenii	54.3	77.8	56.8	55.3	53.5	ID
Fusarium graminearum	56.9	48.9	44	57.5	60.3	46.7	ID
Kluyveromyces lactis	52.1	63.9	71	53.3	52.6	59.7	42.9	ID
Magnaporthe grisea	61.5	51.7	45	63.9	59.2	48.5	63.9	46.4	ID
Neurospora crassa	62.8	51.7	46.1	65.2	60	48.2	65.3	47.1	79.6	ID
Saccharomyces cerevisiae	51.9	58.4	78.5	53.8	52.4	55.6	42.1	68.6	48	46.3	ID
Sclerotinia sclerotiorum	68.1	55.7	50.1	66.3	70.5	56.1	59.2	51.5	66.4	68.2	51	ID
Yarrowia lipolytica	49.1	50.8	48.7	56.4	55.9	46.9	46.6	46.2	49.8	51.9	51.4	54.8	ID
Rhizopus oryzae	51.4	48.9	44.5	50.8	48	45.6	48.2	45.2	51.7	50.3	43.6	50.1	46.2	ID
Rhizophagus irregularis	51.2	52.3	48.7	52.8	51.4	51.9	45.3	47.7	46.4	46.7	46.4	50.3	44.6	47.1	ID

## Sheet: Sheet2
Table S2 : Similarity matrix (in %) of fungal orthologs of Rhizopus oryzae TSP1 protein, among 15 fungal species
	Aspergillus fumigatus	Candida albicans	Candida glabrata	Coccidoides immitis	Coprinopsis cinerea	Debaryomyces hansenii	Fusarium graminearum	Kluyveromyces lactis	Magnaporthe grisea	Neurospora crassa	Saccharomyces cerevisiae	Sclerotinia sclerotiorum	Yarrowia lipolytica	Rhizopus oryzae	Rhizophagus irregularis
Aspergillus fumigatus	ID	56.4	51.7	72.2	63	54.3	56.9	52.1	61.5	62.8	51.9	68.1	49.1	51.4	51.2
Candida albicans	56.4	ID	58.6	58.9	54.6	77.8	48.9	63.9	51.7	51.7	58.4	55.7	50.8	48.9	52.3
Candida glabrata	51.7	58.6	ID	52.6	52.6	56.8	44	71	45	46.1	78.5	50.1	48.7	44.5	48.7
Coccidoides immitis	72.2	58.9	52.6	ID	64.1	55.3	57.5	53.3	63.9	65.2	53.8	66.3	56.4	50.8	52.8
Coprinopsis cinerea	63	54.6	52.6	64.1	ID	53.5	60.3	52.6	59.2	60	52.4	70.5	55.9	48	51.4
Debaryomyces hansenii	54.3	77.8	56.8	55.3	53.5	ID	46.7	59.7	48.5	48.2	55.6	56.1	46.9	45.6	51.9
Fusarium graminearum	56.9	48.9	44	57.5	60.3	46.7	ID	42.9	63.9	65.3	42.1	59.2	46.6	48.2	45.3
Kluyveromyces lactis	52.1	63.9	71	53.3	52.6	59.7	42.9	ID	46.4	47.1	68.6	51.5	46.2	45.2	47.7
Magnaporthe grisea	61.5	51.7	45	63.9	59.2	48.5	63.9	46.4	ID	79.6	48	66.4	49.8	51.7	46.4
Neurospora crassa	62.8	51.7	46.1	65.2	60	48.2	65.3	47.1	79.6	ID	46.3	68.2	51.9	50.3	46.7
Saccharomyces cerevisiae	51.9	58.4	78.5	53.8	52.4	55.6	42.1	68.6	48	46.3	ID	51	51.4	43.6	46.4
Sclerotinia sclerotiorum	68.1	55.7	50.1	66.3	70.5	56.1	59.2	51.5	66.4	68.2	51	ID	54.8	50.1	50.3
Yarrowia lipolytica	49.1	50.8	48.7	56.4	55.9	46.9	46.6	46.2	49.8	51.9	51.4	54.8	ID	46.2	44.6
Rhizopus oryzae	51.4	48.9	44.5	50.8	48	45.6	48.2	45.2	51.7	50.3	43.6	50.1	46.2	ID	47.1
Rhizophagus irregularis	51.2	52.3	48.7	52.8	51.4	51.9	45.3	47.7	46.4	46.7	46.4	50.3	44.6	47.1	ID

## Sheet: Sheet3
Table S2 : Similarity matrix (in %) of fungal orthologs of Rhizopus oryzae TSP1 protein, among 15 fungal species
	Aspergillus fumigatus	Candida albicans	Candida glabrata	Coccidoides immitis	Coprinopsis cinerea	Debaryomyces hansenii	Fusarium graminearum	Kluyveromyces lactis	Magnaporthe grisea	Neurospora crassa	Saccharomyces cerevisiae	Sclerotinia sclerotiorum	Yarrowia lipolytica	Rhizopus oryzae	Rhizophagus irregularis
Aspergillus fumigatus	ID	56.4	51.7	72.2	63	54.3	56.9	52.1	61.5	62.8	51.9	68.1	49.1	51.4	51.2
Candida albicans		ID	58.6	58.9	54.6	77.8	48.9	63.9	51.7	51.7	58.4	55.7	50.8	48.9	52.3
Candida glabrata			ID	52.6	52.6	56.8	44	71	45	46.1	78.5	50.1	48.7	44.5	48.7
Coccidoides immitis				ID	64.1	55.3	57.5	53.3	63.9	65.2	53.8	66.3	56.4	50.8	52.8
Coprinopsis cinerea					ID	53.5	60.3	52.6	59.2	60	52.4	70.5	55.9	48	51.4
Debaryomyces hansenii						ID	46.7	59.7	48.5	48.2	55.6	56.1	46.9	45.6	51.9
Fusarium graminearum							ID	42.9	63.9	65.3	42.1	59.2	46.6	48.2	45.3
Kluyveromyces lactis								ID	46.4	47.1	68.6	51.5	46.2	45.2	47.7
Magnaporthe grisea									ID	79.6	48	66.4	49.8	51.7	46.4
Neurospora crassa										ID	46.3	68.2	51.9	50.3	46.7
Saccharomyces cerevisiae											ID	51	51.4	43.6	46.4
Sclerotinia sclerotiorum												ID	54.8	50.1	50.3
Yarrowia lipolytica													ID	46.2	44.6
Rhizopus oryzae														ID	47.1
Rhizophagus irregularis															ID
